# Supplementary material for: Risk of heart disease following treatment for breast cancer – results from a population-based cohort study
Source: eLife. 2022 Mar 16;11:e71562. doi: 10.7554/eLife.71562 (PMC8940173; doi:10.7554/eLife.71562)
Supplement: Source code 1. [file elife-71562-code1.zip]

Archive with 3 entries (3 files):
- flex1R1130.do
- hr_timeR0110.do
- plot_cif_R1120.do
