# Supplementary material for: Risk of heart disease following treatment for breast cancer – results from a population-based cohort study
Source: eLife. 2022 Mar 16;11:e71562. doi: 10.7554/eLife.71562 (PMC8940173; doi:10.7554/eLife.71562)
Supplement: Source code 1. [file elife-71562-code1.zip › flex1R1130.do]

/*figure 1*/

 use  "libro_match_arry1125.dta" , replace
 drop if cad_hist==1
 stset ed_Arrhythmia, fail(ca_Arrhythmia== 1)  exit(time mdy(12,31,2017)) enter(time bc_diagdate+0) origin(bc_diagdate)  scale (365.24) 
tab case _d

stpm2  case, df(5) scale(hazard)  eform  vce(cluster studiepersonid)  tvc(case) dftvc(3)
predict ccica, hrnumerator(case 1) ci
keep _t ccica ccica_lci ccica_uci
duplicates drop
save "Arrhythmia_hrs.dta",replace

twoway (rarea  ccica_lci ccica_uci  _t if _t<17 & _t>0.25 , sort color(ltblue) ) (line  ccica _t if _t<17 & _t>0.25, sort color(blue)) (scatteri 1 0 1 17, recast(line) legend(off)) , graphregion(color(white)) plotregion(color(white))  xtitle("Time since follow-up(years)")  ytitle("HR(95%CI)")  
 
 

 use "libro_match_Hf1125.dta" , replace
  drop if cad_hist==1
 stset ed_Heart_fail, fail(ca_Heart_fail== 1)  exit(time mdy(12,31,2017)) enter(time bc_diagdate+0) origin(bc_diagdate)  scale (365.24) 
tab case _d
stpm2  case, df(5) scale(hazard)  eform  vce(cluster studiepersonid)  tvc(case) dftvc(3)
predict ccica, hrnumerator(case 1) ci
keep _t ccica ccica_lci ccica_uci
duplicates drop
save "HF_hrs.dta",replace
/*figure 1*/
twoway (rarea  ccica_lci ccica_uci  _t if _t<17 & _t>0.25 , sort color(ltblue) ) (line  ccica _t if _t<17 & _t>0.25, sort color(blue)) (scatteri 1 0 1 17, recast(line) legend(off)) , graphregion(color(white)) plotregion(color(white))  xtitle("Time since follow-up(years)")  ytitle("HR(95%CI)")  
  
  
use "libro_match_IHD1125.dta" , replace
drop if cad_hist==1
stset ed_IHD, fail(ca_IHD== 1)  exit(time mdy(12,31,2017)) enter(time bc_diagdate+0) origin(bc_diagdate)  scale (365.24) 
tab case _d  
stpm2  case, df(5) scale(hazard)  eform  vce(cluster studiepersonid)  tvc(case) dftvc(3)
predict ccica, hrnumerator(case 1) ci
keep _t ccica ccica_lci ccica_uci
duplicates drop
save "IHD_hrs.dta",replace
/*figure 1*/
twoway (rarea  ccica_lci ccica_uci  _t if _t<17 & _t>0.25 , sort color(ltblue) ) (line  ccica _t if _t<17 & _t>0.25, sort color(blue)) (scatteri 1 0 1 17, recast(line) legend(off)) , graphregion(color(white)) plotregion(color(white))  xtitle("Time since follow-up(years)")  ytitle("HR(95%CI)")  
  cd C:\Users\haoyan\z\other_project\cvd\output\
  gr combine flex1.gph flex2.gph flex3.gph ,c(3) r(1)
	 
	 
 /*HRs in time intervals after cancer diagnosis in Table 2*/
 use  "libro_match_arry1125.dta" , replace
   drop if cad_hist==1
  stset ed_Arrhythmia, fail(ca_Arrhythmia== 1)  enter(time bc_diagdate+0) exit(time bc_diagdate+365.24) origin(bc_diagdate)  scale (365.24) 
 stpm2  case , df(5) scale(hazard)  eform  vce(cluster studiepersonid) 
 tab case _d
 stset ed_Arrhythmia, fail(ca_Arrhythmia== 1)  enter(time bc_diagdate+365.24) exit(time bc_diagdate+365.24*2) origin(bc_diagdate)  scale (365.24) 
 stpm2  case , df(5) scale(hazard)  eform  vce(cluster studiepersonid) 
 tab case _d
  stset ed_Arrhythmia, fail(ca_Arrhythmia== 1)  enter(time bc_diagdate+365.24*2) exit(time bc_diagdate+365.24*5) origin(bc_diagdate)  scale (365.24) 
 stpm2  case , df(5) scale(hazard)  eform  vce(cluster studiepersonid) 
 tab case _d
 stset ed_Arrhythmia, fail(ca_Arrhythmia== 1)  enter(time bc_diagdate+365.24*5) exit(time bc_diagdate+365.24*10) origin(bc_diagdate)  scale (365.24) 
 stpm2  case , df(5) scale(hazard)  eform  vce(cluster studiepersonid) iter(300)
 tab case _d
  stset ed_Arrhythmia, fail(ca_Arrhythmia== 1)  enter(time bc_diagdate+365.24*10) exit(time mdy(12,29,2017)) origin(bc_diagdate)  scale (365.24) 
 stpm2  case , df(5) scale(hazard)  eform  vce(cluster studiepersonid) iter(300)
 tab case _d
 
 

 use "libro_match_Hf1125.dta" , replace
  drop if cad_hist==1
 stset ed_Heart_fail, fail(ca_Heart_fail== 1)  exit(time bc_diagdate+365.24*1) enter(time bc_diagdate+0) origin(bc_diagdate)  scale (365.24) 
 stpm2  case , df(5) scale(hazard)  eform  vce(cluster studiepersonid) 
 tab case _d
 stset ed_Heart_fail, fail(ca_Heart_fail== 1)  exit(time bc_diagdate+365.24*2) enter(time bc_diagdate+365.24*1) origin(bc_diagdate)  scale (365.24) 
 stpm2  case , df(5) scale(hazard)  eform  vce(cluster studiepersonid) 
 tab case _d
  stset ed_Heart_fail, fail(ca_Heart_fail== 1)  exit(time bc_diagdate+365.24*5) enter(time bc_diagdate+365.24*2) origin(bc_diagdate)  scale (365.24) 
 stpm2  case , df(5) scale(hazard)  eform  vce(cluster studiepersonid) 
 tab case _d
   stset ed_Heart_fail, fail(ca_Heart_fail== 1)  exit(time bc_diagdate+365.24*10) enter(time bc_diagdate+365.24*5) origin(bc_diagdate)  scale (365.24) 
 stpm2  case , df(5) scale(hazard)  eform  vce(cluster studiepersonid) 
 tab case _d
    stset ed_Heart_fail, fail(ca_Heart_fail== 1)  exit(time  mdy(12,29,2017)) enter(time bc_diagdate+365.24*10) origin(bc_diagdate)  scale (365.24) 
 stpm2  case , df(5) scale(hazard)  eform  vce(cluster studiepersonid) 
 tab case _d


use "libro_match_IHD1125.dta" , replace
drop if cad_hist==1
 stset ed_IHD, fail(ca_IHD== 1)  exit(time bc_diagdate+365.24*1) enter(time bc_diagdate+0) origin(bc_diagdate)  scale (365.24) 
 stpm2  case , df(5) scale(hazard)  eform  vce(cluster studiepersonid) 
 tab case _d
 stset ed_IHD, fail(ca_IHD== 1)  exit(time bc_diagdate+365.24*2) enter(time bc_diagdate+365.24*1) origin(bc_diagdate)  scale (365.24) 
 stpm2  case , df(5) scale(hazard)  eform  vce(cluster studiepersonid) 
 tab case _d
  stset ed_IHD, fail(ca_IHD== 1)  exit(time bc_diagdate+365.24*5) enter(time bc_diagdate+365.24*2) origin(bc_diagdate)  scale (365.24) 
 stpm2  case , df(5) scale(hazard)  eform  vce(cluster studiepersonid) 
 tab case _d
   stset ed_IHD, fail(ca_IHD== 1)  exit(time bc_diagdate+365.24*10) enter(time bc_diagdate+365.24*5) origin(bc_diagdate)  scale (365.24) 
 stpm2  case , df(5) scale(hazard)  eform  vce(cluster studiepersonid) 
 tab case _d
    stset ed_IHD, fail(ca_IHD== 1)  exit(time mdy(12,29,2017)) enter(time bc_diagdate+365.24*10) origin(bc_diagdate)  scale (365.24) 
 stpm2  case , df(5) scale(hazard)  eform  vce(cluster studiepersonid) 
 tab case _d
